# Supplementary material for: De novo variants underlying monogenic syndromes with intellectual disability in a neurodevelopmental cohort from India
Source: Eur J Hum Genet. 2023 Dec 20;32(10):1291–8. doi: 10.1038/s41431-023-01513-7 (PMC7616498; doi:10.1038/s41431-023-01513-7)
Supplement: Supplementary file 2 — Supplementary table S1 [file 41431_2023_1513_MOESM2_ESM.xlsx]

## Sheet: Sheet1
S no	Proband ID	Age	Gender	Consanguinity	Definitive clinical diagnosis	Tests performed	Genetic diagnosis attained by	Variant category	Type of variant	Genomic co-ordinate GRCh38 (SNVs and Indels)	HGNC approved gene symbol	Mane transcript ID	HGVS nomenclature	Number of total variants identified per patient	Number of variants not listed in any database	Putative pathogenic variants per patient	Location	Zygosity	Inheritance pattern	Final diagnosis	OMIM ID	ClinVar IDs	Criteria for ACMG classification	ACMG-AMP classification
1	P1	8 Months	Male	No	No	Chromosomal microarray followed by trio exome sequencing	Trio exome sequencing	Indel	Frameshift insertion	X:80736072:T:TTA	BRWD3	NM_153252.5	c.828_829dup p.(Lys277IlefsTer24)	26772	40	2	Exon 9	Hemizygous	X linked recessive	Intellectual disability, X-linked 93	300659	VCV002430139.1	PVS1, PM2, PM6, PP3, PP4, PP5	Pathogenic
2	P2	7 Years	Female	No	No	Chromosomal microarray followed by trio exome sequencing	Trio exome sequencing	SNV	Missense	14:28767881:G:C	FOXG1	NM_005249.5	c.602G>C p.(Arg201Pro)	25485	202	7	Exon 1	Heterozygous	Autosomal dominant	Rett syndrome, congenital variant	613454	VCV001332866.3	PM1, PM2, PP3, PP4, PP5	Likely Pathogenic
3	P3	3 Years	Male	No	No	Chromosomal microarray followed by singleton exome sequencing	Singleton exome sequencing	SNV	Missense	X:53194521:A:C	KDM5C	NM_004187.5	c.3656T>G p.(Leu1219Arg)	16673	175	21	Exon 23	Hemizygous	X linked recessive	Intellectual disability, X-linked, syndromic, Claes-Jensen type	300534	VCV002430141.1	PM1, PM2, PP3, PP4, PP5	Likely pathogenic
4	P4	14 years	Male	No	No	Singleton exome sequencing	Singleton exome sequencing	SNV	Missense	17:7847891:G:A	KDM6B	NM_001348716.2	c.1603G>A p.(Val535Met)	18634	184	23	Exon 12	Heterozygous	Autosomal dominant	Neurodevelopmental disorder with coarse facies and mild distal skeletal abnormalities	618505	VCV002430142.1	PM1,PM2, PP3, PP4,PP5	Likely pathogenic
5	P5	6 Years	Female	No	Yes	Singleton exome sequencing	Singleton exome sequencing	Indel	Frameshift deletion	16:3778766:GCGGCGATC:G	CREBBP	NM_004380.3	c.1867_1874del p.(Asp623HisfsTer9)	12748	188	31	Exon 9	Heterozygous	Autosomal dominant	RubinsteinTaybi syndrome, type 1	180849	VCV002430129.1	PVS1, PM2, PM6, PP3, PP4, PP5	Pathogenic
6	P6	2 Years	Female	No	Yes	Chromosomal microarray followed by trio exome sequencing	Trio exome sequencing	SNV	Missense	X:154032268:G:A	MECP2	NM_001110792.2	c.352C>T p.(Arg118Trp)	27130	32	2	Exon 2	Heterozygous	Autosomal dominant	Rett syndrome,	312750	VCV000011814.58	PVS1, PM2, PM6, PP3, PP4, PP5	Pathogenic
7	P7	1 Year	Female	No	No	Singleton exome sequencing and Trio exome sequencing	Trio exome sequencing	SNV	Stopgain	3:9447870:T:G	SETD5	NM_001080517.3	c.1967T>G p.(Leu656Ter)	36999	10	2	Exon 15	Heterozygous	Autosomal dominant	Intellectual disability, autosomal dominant 23,	615761	VCV000871923.15	PVS1, PM2, PM6, PP3, PP4, PP5	Pathogenic
8	P8	12 years	Female	No	No	Singleton exome sequencing	Singleton exome sequencing	Indel	Frameshift insertion	3:49046510:C:CA	QRICH1	NM_198880.3	c.1585dup p.(Cys529LeufsTer13)	13911	179	31	Exon 5	Heterozygous	Autosomal dominant	Ververi-Brady syndrome	618972	VCV001192535.3	PVS1, PM2, PM6, PP3, PP4, PP5	Pathogenic
9	P9	6 months	Male	No	Yes	Singleton exome sequencing	Singleton exome sequencing	SNV	Stopgain	5:36958201:A:T	NIPBL	NM_133433.4	c.328A>T p.(Lys110Ter)	1476	78	19	Exon 4	Heterozygous	Autosomal dominant	Cornelia de Lage syndrome	122470	VCV002430134.1	PVS1, PM2, PM6, PP3, PP4, PP5	Pathogenic
10	P10	2 years	Male	No	Yes	Mendeliome	Mendeliome	SNV	Stopgain	16:2060790:G:T	TSC2	NM_000548.5	c.1096G>T p.(Glu366Ter)	2557	81	36	Exon 11	Heterozygous	Autosomal dominant	Tuberous sclerosis	191092	VCV000012400.5	PVS1, PM2, PM6, PP3, PP4, PP5	Pathogenic
11	P11	3 months	Male	Yes	Yes	Singleton exome sequencing	Singleton exome sequencing	SNV	Missense	12:49042089:C:G	KMT2D	NM_003482.4	c.6109G>C p.(Asp2037His)	13764	197	43	Exon 29	Heterozygous	Autosomal dominant	Kabuki syndrome	147920	VCV001192533.3	PM2, PM6, PP3, PP4, PP5	Likely pathogenic
12	P12	1 Year	Female	No	No	Mendeliome	Mendeliome	SNV	Missense	X:111401159:G:T	DCX	NM_001195553.2	c.536C>A p.(Pro179His)	13638	139	47	Exon 3	Heterozygous	X linked	Lissencephaly, X-linked	300067	VCV002430137.1	PM2, PM6, PP3, PP4, PP6	Likely pathogenic
13	P13	1 year	Male	No	No	Singleton exome sequencing	Singleton exome sequencing	Indel	Frameshift insertion	12:50098751:G:GC	SMARCD1	NM_003076.5	c.1432dup p.(Arg478ProfsTer3)	13479	125	39	Exon 12	Heterozygous	Autosomal dominant	Coffin-Siris syndrome 11	618779	VCV001251964.3	PVS1, PM2, PM6, PP3, PP4, PP5	Pathogenic
14	P14	1 year	Female	No	No	Chromosomal microarray followed by trio exome sequencing	Trio exome sequencing	Indel	Frameshift deletion	20:32433632:TCC:T	ASXL1	NM_015338.6	c.1435_1436del p.(Pro479ArgfsTer5)	36040	15	5	Exon 12	Heterozygous	Autosomal dominant	Bohring-Opitz syndrome	605039	VCV001727002.2	PVS1, PM2, PM6, PP3, PP4, PP5	Pathogenic
15	P15	2 years	Male	No	No	Singleton exome sequencing	Singleton exome sequencing	SNV	Missense	1:243505296:G:A	AKT3	NM_005465.7	c.1393C>T p.(Arg465Trp)	13017	177	60	Exon 14	Heterozygous	Autosomal dominant	Megalencephaly-polymicrogyria-polydactyly-hydrocephalus syndrome 2	611223	VCV000039814.28	PM1, PM2, PM5, PP3, PP4, PP5	Pathogenic
16	P16	3 years	Male	No	No	Singleton exome sequencing	Singleton exome sequencing	SNV	Missense	5:128338939:A:G	FBN2	NM_001999.4	c.3466T>C p.(Cys1156Arg)	13888	30	8	Exon 26	Heterozygous	Autosomal dominant	Contractural arachnodactyly, congenital	121050	VCV000986104.4	PM2, PM6, PP3, PP4, PP5	Likely pathogenic
17	P17	1 year 6 months	Female	No	No	Singleton exome sequencing	Singleton exome sequencing	SNV	Missense	15:57273091:C:T	TCF12	NM_207037.2	c.1807C>T p.(Arg603Trp)	14290	214	34	Exon 19	Heterozygous	Autosomal dominant	Craniosynosotis, type 3	615314	VCV001192534.5	PM2, PM6, PP3, PP4, PP5	Likely pathogenic
18	P18	1 year 6 months	Female	No	No	Singleton exome sequencing	Singleton exome sequencing	SNV	Stopgain	6:110101594:G:A	WASF1	NM_003931.3	c.1516C>T p.(Arg506Ter)	5283	157	50	Exon 10	Heterozygous	Autosomal dominant	Neurodevelopmental disorder with absent language and variable seizures,	618707	VCV000561980.30	PVS1, PM2, PM6, PP3, PP4, PP5	Pathogenic
19	P19	1 year	Female	No	No	Mendeliome	Mendeliome	SNV	Missense	7:140781602:C:T	BRAF	NM_004333.5	c.1406G>A p.(Gly469Glu)	2143	53	22	Exon 11	Heterozygous	Autosomal dominant	BRAF-related disorder	164757	VCV000013974.38	PM1, PM2, PM5, PP3, PP4, PP5	Pathogenic
20	P20	3 years	Male	No	No	Singleton exome sequencing	Singleton exome sequencing	SNV	Missense	19:11025479:A:C	SMARCA4	NM_003072.5	c.3139A>C p.(Asn1047His)	13590	188	53	Exon 22	Heterozygous	Autosomal dominant	Coffin-Siris syndrome, 4	614609	VCV001691273.3	PM2, PM6, PP3, PP4, PP5	Likely pathogenic
21	P21	5 years	Male	No	Yes	Singleton exome sequencing	Singleton exome sequencing	SNV	Missense	X: 149503425:T:C	IDS	NM_000202.8	c.305T>C p.(Leu102Pro)	13112	137	40	Exon 3	Hemizygous	X-linked recessive	Mucopolysaccharidosis II (309900)	309900	VCV001342151.2	PM2, PM6, PP3, PP4, PP5	Likely pathogenic
22	P22	3 years	Female	No	No	Singleton exome sequencing	Singleton exome sequencing	SNV	Missense	17:42612448:A:C	TUBG1	NM_001070.5	c.421A>C p.(Ile141Leu)	15678	210	39	Exon 5	Heterozygous	Autosomal dominant	Cortical dysplasia, complex, with other brain malformations 4	615412	VCV002430135.1	PM2, PM6, PP3, PP4, PP5	Likely pathogenic
23	P23	1 year	Male	No	No	Singleton exome sequencing	Singleton exome sequencing	SNV	Splice site	11:118494768:G:A	KMT2A	NM_001197104.2; NC_000011.10	c.5363+1G>A; g.118494768G>A	16420	250	69	Intron 18	Heterozygous	Autosomal dominant	Wiedemann-Steiner syndrome	605130	VCV001693312.2	PVS1, PM2, PM6, PP3, PP4, PP5	Pathogenic
24	P24	6 years	Male	No	Yes	Singleton exome sequencing	Singleton exome sequencing	Indel	Frameshift deletion	5:177211413:TC:T	NSD1	NM_022455.5	c.3017del p.(Pro1006LeufsTer34)	5082	153	60	Exon 5	Heterozygous	Autosomal dominant	Sotos syndrome 1	117550	VCV001339482.2	PVS1, PM2, PM6, PP3, PP4, PP5	Pathogenic
25	P25	5 years	Female	No	No	Trio exome sequencing	Trio exome sequencing	SNV	Stopgain	3:41233763:C:T	CTNNB1	NM_001904.4	c.1420C>T p.(Arg474Ter)	10411	7	2	Exon 9	Heterozygous	Autosomal dominant	Neurodevelopmental disorder with spastic diplegia and visual defects	615075	VCV000559636.30	PVS1, PM2, PM6, PP3, PP4, PP5	Pathogenic
26	P26	5 years	Male	No	No	Trio exome sequencing	Trio exome sequencing	SNV	Missense	1:244055083:C:T	ZBTB18	NM_205768.3	c.1309C>T p.(His437Tyr)	11211	9	1	Exon 2	Heterozygous	Autosomal dominant	Intellectual disability, autosomal dominant 22	612337	VCV002430128.1	PM1, PM2, PP3, PP4, PP5	Likely pathogenic
27	P27	2 years	Male	No	Yes	Targated Sanger sequencing	Targeted Sanger sequencing	SNV	Splice site	X:149498105:A:G	IDS	NM_000202.8	c.708+2T>C	NA	NA	NA	Intron 5	Hemizygous	X-linked recessive	Mucopolysaccharidosis II	309900	VCV002430138.1	PVS1, PM2, PM6, PP3, PP4, PP5	Pathogenic
28	P28	2 years	Female	No	Yes	Singleton exome sequencing	Singleton exome sequencing	SNV	Missense	1:155904798:G:C	RIT1	NM_006912.6	c.170C>G p.(Ala57Gly)	5243	178	69	Exon 4	Heterozygous	Autosomal dominant	Noonan syndrome 8	609591	VCV000060506.31	PM1, PM2, PP2, PP3, PP4, PP5	Pathogenic
29	P29	3 years	Female	No	No	Chromosomal microarray followed by trio exome sequencing	Trio exome sequencing	SNV	Stopgain	11:118472996:C:T	KMT2A	NM_001197104.2	c.1837C>T p.(Arg613Ter)	10855	67	36	Exon 3	Heterozygous	Autosomal dominant	Wiedemann-Steiner syndrome	605130	VCV001676828.2	PM1, PM2, PP3, PP4, PP5	Likely pathogenic
30	P30	6 Years	Male	Yes	No	Trio exome sequencing	Trio exome sequencing	SNV	Missense	17:7193569:G:A	DLG4	NM_001321075.3	c.1607C>T p.(Pro536Leu)	10590	13	2	Exon 16	Heterozygous	Autosomal dominant	Intellectual developmental disorder 62	618793	VCV001700236.2	PM1, PM2, PP3, PP4, PP5	Likely pathogenic
31	P31	4 years	Female	No	No	Trio exome sequencing	Trio exome sequencing	SNV	Missense	15:36950328:T:C	MEIS2	NM_170675.5	c.973A>G p.(Asn325Asp)	10640	7	2	Exon 9	Heterozygous	Autosomal dominant	Cleft palate, cardiac defects, and intellectual disability	600987	VCV001700237.2	PM1, PM2, PP3, PP4, PP5	Likely pathogenic
32	P32	1 year	Male	No	No	Mendeliome	Mendeliome	SNV	Stopgain	1:153818853:G:A	GATAD2B	NM_020699.4	c.535C>T p.(Arg179Ter)	2400	60	30	Exon 4	Heterozygous	Autosomal dominant	GAND syndrome	615074	VCV000435290.12	PVS1, PM2, PM6, PP3, PP4, PP5	Pathogenic
33	P33	8 years	Male	No	No	Solo ES followed by trio ES	Trio ES	SNV	Missense	4:152322940:G:A	FBXW7	NM_001349798.2	c.2065C>T p.(Arg689Trp)	8975	7	1	Exon 14	Heterozygous	Autosomal Dominant	Developmental delay, hypotonia, and impaired language	620012	SUB13577046	PM1, PM2, PP3, PP4, PP5	Likely pathogenic
34	P34	5 years	Female	No	No	Singleton exome sequencing	Singleton exome sequencing	SNV	Stopgain	2:60461426:C:A	BCL11A	NM_022893.4	c.1486G>T p.(Glu496Ter)	4440	73	52	Exon 4	Heterozygous	Autosomal Dominant	Dias-Logan syndrome	617101	SUB13577046	PVS1, PM2, PM6, PP3, PP4, PP5	Pathogenic
35	P35	2 years	Male	No	Yes	Singleton exome sequencing	Singleton exome sequencing	Indel	Frameshift deletion	14:28767779:AG:A	FOXG1	NM_005249.5	c.506del p.(Gly169AlafsTer23)	2277	37	13	Exon 11	Heterozygous	Autosomal Dominant	Rett syndrome, congenital variant	613454	VCV000471470.19	PVS1, PM2, PM6, PP3, PP4, PP5	Pathogenic
36	P36	10 years	Male	No	No	Chromosomal microarray followed by Mendeliome	Mendeliome	SNV	Missense	9:2115850:G:A	SMARCA2	NM_003070.5	c.3485G>A p.(Arg1162His)	2482	39	20	Exon 25	Heterozygous	Autosomal dominant	Nicolaides-Baraitser syndrome	601358	VCV000030014.19	PM1, PM2, PP3, PP4, PP5	Likely pathogenic
37	P37	4 years	Male	Yes	No	Solo ES	Singleton exome sequencing	SNV	Stopgain	16:89290802:G:A	ANKRD11	NM_001256183.2	c.424C>T p.(Gln142Ter)	10670	56	42	Exon 6	Heterozygous	Autosomal dominant	KBG Syndrome	148050	VCV000620520.3	PVS1, PM2, PM6, PP3, PP4, PP5	Pathogenic
38	P38	6 years	Female	No	No	Chromosomal microarray followed by trio exome sequencing	Trio exome sequencing	Indel	Frameshift insertion	11:118490196:A:AACTCCAGGCAAAGG	KMT2A	NM_001197104.2	c.4643_4644insACTCCAGGCAAAGG p.(Trp1549Leufs*42)	25743	3	1	Exon 12	Heterozygous	Autosomal dominant	Wiedemann-Steiner syndrome	605130	SUB13577046	PVS1, PM2, PM6, PP3, PP4, PP5	Pathogenic
39	P39	4 years	Male	Yes	No	Singleton exome sequencing	Singleton exome sequencing	SNV	Stopgain	6:157196200:C:T	ARID1B	NM_020732.3	c.3898C>T p.(Gln1300Ter)	12423	74	60	Exon 16	Heterozygous	Autosomal dominant	Coffin-Siris syndrome 1	135900	VCV000434386.10	PVS1, PM2, PM6, PP3, PP4, PP5	Pathogenic
40	P40	1 year	Female	No	No	Chromosomal microarray followed by singleton exome sequencing	Singleton exome sequencing	SNV	Missense	14:102029927:G:A	DYNC1H1	NM_001376.5	c.9751G>A p.(Glu3251Lys)	12085	90	60	Exon 50	Heterozygous	Autosomal dominant	Intellectual developmental disorder, autosomal dominant 13	614563	VCV001065624.3	PM1, PM2, PP3, PP4, PP5	Likely pathogenic
41	P41	3 years	Female	No	Yes	Singleton exome sequencing	Singleton exome sequencing	SNV	Stopgain	X:154031326:G:A	MECP2	NM_001110792.2	c.538C>T p.(Arg180Ter)	15442	107	80	Exon 3	Heterozygous	X linked dominant	Rett syndrome	312750	VCV000011828.64	PVS1, PM2, PM6, PP3, PP4, PP5	Pathogenic
42	P42	7 years	Male	No	No	Fragile-X,testing followed by chromosomal microarray followrd by singleton exome sequencing	Singleton exome sequencing	SNV	Stopgain	6:142760398:C:A	HIVEP2	NM_006734.4	c.5890G>T p.(Gly1964Ter)	14435	141	101	Exon 9	Heterozygous	Autosomal dominant	Intellectual developmental disorder, autosomal dominant 43	616977	VCV001298289.3	PVS1, PM2, PM6, PP3, PP4, PP5	Pathogenic
43	P43	8 years	Male	Yes	No	Solo ES	Singleton exome sequencing	SNV	Stopgain	X:74743116:G:A	NEXMIF	NM_001008537.3	c.1441C>T p.(Arg481Ter)	16320	65	47	Exon 3	Hemizygous	X linked	Intellectual developmental disorder, X-linked 98	300912	VCV000280509.31	PVS1, PM2, PM6, PP3, PP4, PP5	Pathogenic
44	P44	4 years	Male	No	No	Singleton exome sequencing	Singleton exome sequencing	SNV	Missense	12:121822820:C:A	SETD1B	NM_001353345.2	c.4241C>A p.(Ser1414Tyr)	14912	90	64	Exon 12	Heterozygous	Autosomal dominant	Intellectual developmental disorder with seizures and language delay (619000)	619000	VCV001723131.2	PM1, PM2, PP3, PP4, PP5	Likely pathogenic
45	P45	1 year	Female	No	No	Chromosomal microarray followed by singleton exome sequencing	Singleton exome sequencing	Indel	Frameshift deletion	21:37490193:TTA:T	DYRK1A	NM_001347721.2	c.658_659del p.(Met220ValfsTer10)	17678	105	95	Exon 7	Heterozygous	Autosomal dominant	Intellectual developmental disorder, autosomal dominant 7	614104	VCV000520853.6	PVS1, PM2, PM6, PP3, PP4, PP5	Pathogenic
46	P46	9 years	Male	Yes	No	Singleton exome sequencing	Singleton exome sequencing	SNV	Missense	16:30729572:G:A	SRCAP	NM_006662.3	c.6127G>A p.(Gly2043Arg)	13745	72	50	Exon 27	Heterozygous	Autosomal dominant	Developmental delay, hypotonia, musculoskeletal defects, and behavioral abnormalities	619595	VCV001341679.2	PM1, PM2, PP3, PP4, PP5	Likely Pathogenic
47	P47	3 months	Male	No	Yes	Targated Sanger sequencing	Targeted Sanger sequencing	SNV	Stoploss	22:37973496:T:A	SOX10	NM_006941.4	c.1400A>T p.(Ter467LeuextTer86)	NA	NA	NA	Exon 4	Heterozygous	Autosomal dominant	PCWH syndrome	609136	VCV001065613.5	PVS1, PM2, PM6, PP3, PP4, PP5	Likely Pathogenic
48	P48	5 years	Female	No	No	Solo ES	Singleton exome sequencing	Indel	Frameshift deletion	X:41555630:CA:C	CASK	NM_001367721.1	c.1811del p.(Leu604CysfsTer14)	4874	117	50	Exon 20	Heterozygous	X linked	Intellectual developmental disorder and microcephaly with pontine and cerebellar hypoplasia	300749	SUB13577107	PVS1, PM2, PM6, PP3, PP4, PP5	Pathogenic
49	P49	1 year	Male	No	No	Singleton exome sequencing	Singleton exome sequencing	SNV	Missense	X:153870835:T:C	L1CAM	NM_001278116.2	c.649A>G p.(Arg217Gly)	18009	71	60	Exon 7	Heterozygous	X linked	MASA syndrome	303350	VCV000996551.3	PM1, PM2, PP3, PP4, PP5	Likely Pathogenic
50	*P50	6 months	Female	No	No	Chromosomal microarray followed by singleton exome sequencing	Singleton exome sequencing	Indel	Frameshift insertion	18:33738829:A:AT	ASXL3	NM_030632.3	c.1429dup p.(Ser477PhefsTer2)	17148	111	92	Exon 11	Heterozygous	Autosomal dominant	Bainbridge-Ropers syndrome	615485	SUB13577081	PVS1, PM2, PM6, PP3, PP4, PP5	Pathogenic
51	*P51	2 years	Male		No	NA	Sanger sequencing	Indel	Frameshift insertion	18:33738829:A:AT	ASXL3	NM_030632.3	c.1429dup p.(Ser477PhefsTer2)	NA	NA	NA	Exon 11	Heterozygous	Autosomal dominant	Bainbridge-Ropers syndrome	615485	SUB13577081	PVS1, PM2, PM6, PP3, PP4, PP5	Pathogenic
52	P52	8 months	Female	No	No	Singleton exome sequencing	Singleton exome sequencing	SNV	Missense	12: 25245345:G:A	KRAS	NM_004985.5	c.40G>A (p.Val14Ile)	6739	128	48	Exon 2	Heterozygous	Autosomal dominant	Noonan syndrome 3	609942	VCV000012589.45	PM1, PM2, PP2, PP3, PP4, PP5	Pathogenic
53	P53	3 years	Male	No	No	Singleton exome sequencing	Singleton exome sequencing	SNV	Missense	14:28767881:G:C	FOXG1	NM_005249.5	c.602G>C p.(Arg201Pro)	21589	23	21	Exon 1	Heterozygous	Autosomal dominant	Rett syndrome, congenital variant	613454	VCV001332866.3	PM1, PM2, PP3, PP4, PP5	Likely Pathogenic
S no	Proband ID	Age	Gender	Consanguinity status	Definitive diagnsois	Tests performed	Mode of testing	Type of variant	ISCN nomenclature	Gene/Genes involved	Zygosity	Inheritance pattern	Final diagnosis	OMIM number	ACMG and ClinGen classification
1	P54	1 day	Male	No	Yes	Singleton exome sequencing	Singleton exome sequencing	Deletion	16p13.3 (3727580-3851110) x 1	CREBBP	Heterozygous	Autosomal dominant	Rubinstein-Taybi syndrome 1,	180849	Pathogenic
2	P55	6 days	Female	No	Yes	Singleton exome sequencing	Singleton exome sequencing	Deletion	16p13.3 (2069904-2147985) X 1	TSC2, PKD1	Heterozygous	Autosomal dominant	Tuberous sclerosis-polycyctic kidney disease contigious gene deletion syndrome		Pathogenic
	HPO: Human phenotype ontology; SNV: single nucleotide variation; CNV: copy number variation, indel: insertion-deletion; HGNC: HUGO Gene Nomenclature Committee; HGVS: Human Genome Variation Society; OMIM: Online mendelian Inheritance in Man; ACMG: American College of Medical Genetics; AMP: Association of Molecular Pathology; ISCN: International System for Cytogenomic Nomenclature; NA: not available
		*The probands, P50 and *P51 are siblings harbouring a de novo variant, c.1429dup p.(Ser477PhefsTer2) in ASXL3 (NM_030632.3) causing Bainbridge-Ropers syndrome (MIM #615485), suggesting the possibility of gonadal mosaicism in either of the phenotypically unaffected parents.
